# Supplementary material for: DNA methylation patterns facilitate tracing the origin of neuroendocrine neoplasms
Source: Nat Commun. 2025 Oct 27;16:9477. doi: 10.1038/s41467-025-65227-8 (PMC12559432; doi:10.1038/s41467-025-65227-8)
Supplement: Supplementary file 3 — Supplementary Data 1 [file 41467_2025_65227_MOESM3_ESM.xlsx]

## Sheet: Supplementary Data 1
Supplementary Data 1: Detailed immunohistochemical analyses of NEN groups (N=50).
Immunohistochemical staining and analysis are provided in the Materials and Methods section.
Patient ID	NEN group	Ki67	Grading	SYN	CHRA	panCK	CDX2	SATB2	TTF1	GATA3	TG	ARX	PDX1	CT
64	NEN colorectal	0.3	LCNEC (MiNEN)	pos*	pos	pos	pos	pos	neg	neg	neg	neg	pos	neg
66	NEN colorectal	0.8	LCNEC (MiNEN)	pos	neg	pos	neg	neg	neg	neg	neg	neg	pos	neg
68	NEN colorectal	0.9	SCNEC (MiNEN)	pos	pos	pos	pos/neg	pos/neg	neg	neg	neg	pos	pos	neg
69	NEN colorectal	0.05	NET G2 (MiNEN)	pos	pos	pos	pos	pos	neg	neg	neg	neg	pos	neg
71	NEN colorectal	0.9	SCNEC (MiNEN)	pos	neg	pos	pos	pos	neg	neg	neg	neg	pos	neg
72	NEN colorectal	0.4	NET G3 (MiNEN)	pos	pos	pos	neg/pos	neg/pos	neg	neg	neg	neg	pos	neg
73	NEN colorectal	0.8	LCNEC (MiNEN)	pos	pos	pos	neg/pos	neg/pos	neg	neg	neg	neg	pos	neg
127	NEN colorectal	0.9	LCNEC (MiNEN)	pos	pos	pos	pos/neg	pos/neg	neg	neg	neg	neg	pos	neg
132	NEN stomach	0.8	NET G3 (MiNEN)	pos	pos	pos	neg/pos	neg/pos	neg	neg	neg	neg	pos	neg
134	NEN stomach	0.6	SCNEC (MiNEN)	pos	pos	pos	pos/neg	pos/neg	pos/neg	neg	neg	neg	pos	neg/pos
2	NEN ileum	< 2%	NET G1	pos	pos	pos	pos	neg	neg	neg	neg	neg	pos	neg
5	NEN ileum	0.05	NET G2	pos	pos	pos	neg	neg	neg	neg	neg	neg	pos	neg
6	NEN ileum	0.02	NET G2	pos	pos	pos	neg	neg	neg	neg	neg	neg	pos	neg
85	NEN ileum	0.05	NET G2	pos	pos	pos	pos	neg/pos	neg	neg	neg	neg	pos	neg
87	NEN ileum	0.01	NET G1	pos	pos	pos	pos	neg	neg	neg	neg	neg	pos	neg
88	NEN ileum	< 2%	NET G1	pos	pos	pos	pos	neg/pos	neg	neg	neg	neg	pos	neg
89	NEN ileum	< 2%	NET G1	pos	pos	pos	pos/neg	neg	neg	neg	neg	neg	pos	neg
90	NEN ileum	< 2%	NET G1	pos	pos	pos	neg	neg	neg	neg	neg	neg	pos	neg
91	NEN ileum	0.05	NET G2	pos	pos	pos	neg	neg	neg	neg	neg	neg	pos	neg
92	NEN ileum	0.01	NET G1	pos	pos	pos	pos/neg	neg/pos	neg	neg	neg	neg	pos	neg
9	NEN pancreas	0.05	NET G2	pos	pos	pos	neg	neg	neg	neg	neg	pos	pos	neg
112	NEN pancreas	< 1%	NET G1	pos	pos	pos	neg	neg	neg	neg	neg	pos	pos	neg
114	NEN pancreas	0.05	NET G2	pos	pos	pos	neg	neg	neg	neg	neg	pos	pos	neg
115	NEN pancreas	< 2%	NET G1	pos	pos	pos/neg	neg	neg	neg	neg	neg	neg	pos	neg
117	NEN pancreas	0.01	NET G1	pos	pos	pos	neg	neg	neg	neg	neg	pos	pos	neg
118	NEN pancreas	0.22	NET G3	pos	pos	pos	neg	neg	neg	neg	neg	pos	pos	neg
120	NEN pancreas	0.3	NET G3	pos	pos	pos	neg	neg	neg	neg	neg	pos	pos	neg
123	NEN pancreas	< 2%	NET G1	pos	pos	pos	neg	neg	neg	neg	neg	pos	pos	neg
124	NEN pancreas	0.15	NET G2	pos	pos	pos	neg	neg	neg	neg	neg	pos	pos	neg
125	NEN pancreas	0.15	NET G2	pos	pos	pos	neg	neg	neg	neg	neg	pos	pos	pos
138	Pulmonal NEC	0.4	LCNEC	pos	pos	pos	neg	neg	pos	neg	neg	neg	pos	pos/neg
139	Pulmonal NEC	0.6	LCNEC	pos	pos	pos	neg	neg	pos	neg	neg	pos	pos	neg
140	Pulmonal NEC	0.4	LCNEC	pos	pos	pos	neg	neg	pos	neg	neg	neg	pos	neg/pos
141	Pulmonal NEC	0.3	LCNEC	pos/neg	pos	pos	neg	neg	neg	neg	neg	neg	pos	neg
146	Pulmonal NEC	0.5	LCNEC	pos	pos	pos	neg	neg	pos	neg	neg	neg	pos	neg/pos
147	Pulmonal NEC	0.6	LCNEC	pos	neg	pos	neg	neg	pos	neg	neg	neg	pos	neg
148	Pulmonal NEC	0.9	SCNEC	pos	pos	pos	neg	neg	pos	neg	neg	neg	pos	neg
150	Pulmonal NEC	0.7	SCNEC	pos	neg	pos	neg	neg	pos	neg	neg	pos	pos	neg
152	Pulmonal NEC	0.9	SCNEC	pos	pos	pos	neg	neg	pos	neg	neg	pos	pos	neg
156	Pulmonal NEC	0.8	SCNEC	pos	pos/neg	pos	neg	neg	pos	neg	neg	pos	pos	neg
162	Pulmonary carcinoid	< 1%	NET G1	pos	pos	pos	neg	neg	pos	neg	neg	neg	pos	neg
167	Pulmonary carcinoid	< 1%	NET G1	pos	pos	pos	neg	neg	neg	neg	neg	neg	pos	neg
168	Pulmonary carcinoid	< 1%	NET G1	pos	pos	pos	neg	neg	pos	neg	neg	neg	pos	neg
171	Pulmonary carcinoid	0.05	NET G1	pos	pos	pos	neg	neg	pos	neg	neg	neg	pos	neg/pos
172	Pulmonary carcinoid	0.02	NET G1	pos	pos	pos	neg	neg	pos	neg	neg	neg	pos	neg/pos
173	Pulmonary carcinoid	0.01	NET G1	pos	pos	pos	neg	neg	pos	neg	neg	neg	pos	neg/pos
174	Pulmonary carcinoid	0.01	NET G1	pos	pos	pos	neg	neg	neg	neg	neg	neg	pos	pos/neg
175	Pulmonary carcinoid	0.01	NET G1	pos	pos	pos	neg	neg	pos	neg	neg	neg	pos	pos
182	Pulmonary carcinoid	0.05	NET G2	pos	pos	pos	neg	neg	pos	neg	neg	neg	pos	neg/pos
183	Pulmonary carcinoid	0.1	NET G2	pos	pos	pos	neg	neg	pos	neg	neg	neg	pos	neg
*pos: positive; neg: negative; pos/neg: predominantly positive; neg/pos: predominantly negative.
