# Supplementary material for: DNA methylation patterns facilitate tracing the origin of neuroendocrine neoplasms
Source: Nat Commun. 2025 Oct 27;16:9477. doi: 10.1038/s41467-025-65227-8 (PMC12559432; doi:10.1038/s41467-025-65227-8)
Supplement: Supplementary file 4 — Supplementary Data 2 [file 41467_2025_65227_MOESM4_ESM.xlsx]

## Sheet: Supplementary Data 2
Supplementary Data 2: Immunohistochemical analyses of NET G3 and NEC (N=32).
Patient ID	NEN group	Ki67	Grading	SSTR2A	RB1	p53
14	hepatic NEN	0.5	NET G3	neg/pos*	pos	WT
17	hepatic NEN	0.8	LCNEC	pos	loss	MUT
21	hepatic NEN	0.6	LCNEC	pos	pos	MUT
25	hepatic NEN	0.6	LCNEC	pos	loss	MUT
26	hepatic NEN	0.9	LCNEC	neg	loss	WT
28	hepatic NEN	0.8	LCNEC	neg	loss	MUT
29	hepatic NEN	0.8	SCNEC	pos/neg	loss	MUT
30	hepatic NEN	0.65	NET G3	pos/neg	pos	WT
31	hepatic NEN	0.8	LCNEC	pos	loss	MUT
34	hepatic NEN	0.9	LCNEC	pos	loss	MUT
35	hepatic NEN	0.6	SCNEC	pos	loss	MUT
36	hepatic NEN	0.7	LCNEC	neg/pos	pos	MUT
37	hepatic NEN	0.7	LCNEC	pos	loss	MUT
64	NEN colorectal	0.3	LCNEC (MiNEN)	neg	pos	MUT
66	NEN colorectal	0.8	LCNEC (MiNEN)	neg	pos	WT
68	NEN colorectal	0.9	SCNEC (MiNEN)	pos	loss	WT
71	NEN colorectal	0.9	SCNEC (MiNEN)	pos	loss	WT
72	NEN colorectal	0.4	NET G3 (MiNEN)	neg	pos	WT
73	NEN colorectal	0.8	LCNEC (MiNEN)	neg	pos	WT
127	NEN colorectal	0.9	LCNEC (MiNEN)	pos	loss	WT
132	NEN stomach	0.8	NET G3 (MiNEN)	neg	pos	WT
134	NEN stomach	0.6	SCNEC (MiNEN)	pos	pos	WT
138	Pulmonal NEC	0.4	LCNEC	neg/pos	pos	WT
139	Pulmonal NEC	0.6	LCNEC	neg	pos	WT
140	Pulmonal NEC	0.4	LCNEC	neg/pos	pos	WT
141	Pulmonal NEC	0.3	LCNEC	neg	loss	MUT
146	Pulmonal NEC	0.5	LCNEC	neg	loss	WT
147	Pulmonal NEC	0.6	LCNEC	neg/pos	pos	MUT
148	Pulmonal NEC	0.9	SCNEC	pos/neg	loss	MUT
150	Pulmonal NEC	0.7	SCNEC	neg	loss	MUT
152	Pulmonal NEC	0.9	SCNEC	neg/pos	loss	MUT
156	Pulmonal NEC	0.8	SCNEC	neg	loss	MUT
*pos: positive; neg: negative; pos/neg: predominantly positive; neg/pos: predominantly negative; loss: negative in tumor cells; MUT: mutational pattern of p53 immunoreactivity; WT: wild-type pattern of p53 immunoreactivity.
