# Supplementary material for: DNA methylation patterns facilitate tracing the origin of neuroendocrine neoplasms
Source: Nat Commun. 2025 Oct 27;16:9477. doi: 10.1038/s41467-025-65227-8 (PMC12559432; doi:10.1038/s41467-025-65227-8)
Supplement: Supplementary file 5 — Supplementary Data 3 [file 41467_2025_65227_MOESM5_ESM.xlsx]

## Sheet: Supplementary Data 3
Supplementary Data 3: Detailed immunohistochemical analyses of hepatic NEN without known primary (N=22).
Patient ID	Ki67	Grading	SYN	CHRA	panCK	CDX2	SATB2	TTF1	GATA3	TG	ARX	PDX1	CT	SSTR2A	RB1	p53
13	0.1	NET G2	pos	pos	pos	pos	neg	pos	neg	neg	pos	pos	neg	NA	NA	NA
14	0.5	NET G3	pos	pos	pos	neg	neg/pos	neg	neg	neg	pos	pos	neg	neg/pos	pos	WT
15	0.05	NET G2	pos	pos	pos	neg	neg	neg	neg	neg	neg	pos	neg	NA	NA	NA
16	0.15	NET G2	pos	neg/pos	pos	neg	neg	neg	neg	neg	neg	pos	neg	NA	NA	NA
17	0.8	LCNEC	pos	pos	pos	pos	neg	pos	neg	neg	pos	pos	neg	pos	loss	MUT
18	0.05	NET G2	pos	pos	pos	pos	neg	neg	neg	neg	neg	pos	neg	NA	NA	NA
20	0.01	NET G1	pos	pos	pos	neg	neg	neg	neg	neg	pos	pos	neg	NA	NA	NA
21	0.6	LCNEC	pos	pos	pos	neg	neg	neg	neg	neg	neg	pos	neg	pos	pos	MUT
25	0.6	LCNEC	pos	pos	neg/pos	neg	neg	neg	neg	neg	pos	pos	neg	pos	loss	MUT
26	0.9	LCNEC	pos/neg	neg/pos	pos	neg	neg	neg	neg	neg	neg	pos	neg	neg	loss	WT
28	0.8	LCNEC	pos	pos	pos	neg	neg	neg	neg	neg	pos	pos	neg	neg	loss	MUT
29	0.8	SCNEC	pos/neg	neg/pos	neg/pos	neg	neg	pos	neg	neg	neg	pos	neg	pos/neg	loss	MUT
30	0.65	NET G3	pos	pos	pos	neg	neg	neg	neg	neg	neg	pos	neg	pos/neg	pos	WT
31	0.8	LCNEC	pos	pos	pos	neg	neg	pos	neg	neg	pos	pos	neg	pos	loss	MUT
32	0.9	NET G3	pos	neg	pos	pos	NA	neg	NA	NA	NA	NA	NA	NA	NA	NA
33	< 1%	NET G1	pos	pos	pos	neg	neg	neg	neg	neg	neg	pos	neg	NA	NA	NA
34	0.9	LCNEC	pos	pos	pos	neg	neg	pos/neg	neg	neg	neg	pos	neg	pos	loss	MUT
35	0.6	SCNEC	pos	neg/pos	pos	pos	neg/pos	neg	neg	neg	neg	pos	neg	pos	loss	MUT
36	0.7	LCNEC	pos	pos	pos	pos	neg/pos	neg	neg	neg	pos	pos	neg	neg/pos	pos	MUT
37	0.7	LCNEC	pos	pos	pos	pos	neg	neg	neg	neg	pos	pos	neg	pos	loss	MUT
38	0.1	NET G2	pos	pos	pos	neg	neg	neg	neg	neg	neg	pos	neg	NA	NA	NA
39	0.01	NET G1	pos	pos	pos	neg	neg	neg	neg	neg	pos	pos	neg	NA	NA	NA
*pos: positive; neg: negative; pos/neg: predominantly positive; neg/pos: predominantly negative; loss: negative in tumor cells; MUT: mutational pattern of p53 immunoreactivity; WT: wild-type pattern of p53 immunoreactivity.
