# Supplementary material for: DNA methylation patterns facilitate tracing the origin of neuroendocrine neoplasms
Source: Nat Commun. 2025 Oct 27;16:9477. doi: 10.1038/s41467-025-65227-8 (PMC12559432; doi:10.1038/s41467-025-65227-8)
Supplement: Supplementary file 6 — Supplementary Data 4 [file 41467_2025_65227_MOESM6_ESM.xlsx]

## Sheet: Supplementary Data 4
Supplementary Data 4: Immunohistochemical characterization of independent hepatic NEN validation cohort from Paris (N=14).
One patient had two hepatic NEN (PHNET08/10) and therefore, 15 tissue samples were analyzed.
Sample ID	Ki67 (%)	Grading	SYN	CHRA	CK7	CK20	CDX2	TTF1	ARX	PDX1	SSTR2A	RB1	p53
PHNET01	23	G3	pos	pos	neg	neg	neg	neg	neg	neg	neg	pos	WT
PHNET02	4	G2	pos	pos	neg	neg	pos	neg	pos	pos	pos	pos	WT
PHNET03	15	G2	pos	neg	pos	neg	pos	neg	pos	pos	pos	pos	WT
PHNET04	8	G2	pos	neg	neg	neg	neg	neg	pos	pos	pos	pos	WT
PHNET05	7	G2	pos	pos	neg	neg	neg	neg	neg	neg	neg	pos	WT
PHNET06	10	G2	pos	pos	pos	neg	pos	neg	pos	pos	pos	pos	WT
PHNET07	2	G1	pos	pos	pos	neg	neg	neg	pos	pos	pos	pos	WT
PHNET08/10	3	G2	pos	pos	pos	neg	neg	neg	pos	pos	neg	pos	WT
PHNET09	15	G2	pos	pos	neg	neg	neg	neg	pos	pos	pos	pos	WT
PHNET12	20	G2	pos	pos	pos	neg	neg	neg	neg	neg	neg	pos	WT
PHNET13	20	G2	pos	pos	pos	neg	neg	neg	neg	neg	neg	pos	WT
PHNET14	1	G1	pos	pos	neg	neg	neg	neg	pos	neg	pos	pos	WT
PHNET15	3	G2	neg	pos	neg	neg	neg	neg	neg	neg	pos	pos	WT
PHNET16	15	G2	pos	pos	pos	neg	neg	neg	neg	neg	neg	pos	WT
*pos: positive; neg: negative; WT: wild-type pattern of p53 immunoreactivity.
