# Supplementary material for: DNA methylation patterns facilitate tracing the origin of neuroendocrine neoplasms
Source: Nat Commun. 2025 Oct 27;16:9477. doi: 10.1038/s41467-025-65227-8 (PMC12559432; doi:10.1038/s41467-025-65227-8)
Supplement: Supplementary file 7 — Supplementary Data 5 [file 41467_2025_65227_MOESM7_ESM.xlsx]

## Sheet: Supplementary Data 5
Supplementary Data 5: Overview of tissue samples including Leukocytes Unmethylation for Purity (LUMP) of the Heidelberg cohort including 197 tissue samples
Of the tissue samples, 42.1% were from female patients and 57.9% of male patients
Group	Patient	Age range (years)	NEN type	LUMP
NEN ileum	#001	70-79	NET G1	0.1764
NEN liver metastasis	#001	70-79	NET G1	0.2033
NEN ileum	#002	70-79	NET G1	0.2246
NEN liver metastasis	#002	70-79	NET G1	0.1686
NEN ileum	#003	80-89	NET G1	0.1795
NEN colon ascending	#003	80-89	NET G1	0.2882
NEN ileum	#004	40-49	NET G1	0.1989
NEN liver metastasis	#004	40-49	NET G1	0.0635
NEN ileum	#005	50-59	NET G2	0.1715
NEN liver metastasis	#005	50-59	NET G2	0.1852
NEN ileum	#006	70-79	NET G2	0.2066
NEN liver metastasis	#006	70-79	NET G2	0.1904
NEN duodenum	#007	50-59	NET G2	0.0942
NEN liver metastasis	#007	50-59	NET G2	0.0801
NEN pancreas	#008	20-29	NET G3	0.2112
NEN liver metastasis	#008	20-29	NET G3	0.1513
NEN pancreas	#009	80-89	NET G2	0.0903
NEN liver metastasis	#009	80-89	NET G3	0
Merkel cell carcinoma	#010	70-79	SCNEC	0.149
Merkel cell carcinoma	#010	70-79	SCNEC	0.1374
Merkel cell carcinoma	#011	70-79	SCNEC	0.1023
Merkel cell carcinoma	#011	70-79	SCNEC	0.0358
Merkel cell carcinoma	#012	70-79	SCNEC	0.1605
Merkel cell carcinoma	#012	70-79	SCNEC	0.0892
hepatic NEN	#013	50-59	NET G2	0.1595
hepatic NEN	#014	50-59	NET G3	0.3247
hepatic NEN	#015	80-89	NET G2	0.0544
hepatic NEN	#016	70-79	NET G2	0.4737
hepatic NEN	#017	80-89	LCNEC	0.1025
hepatic NEN	#018	70-79	NET G2	0.1135
hepatic NEN	#020	60-69	NET G1	0.3178
hepatic NEN	#021	70-79	LCNEC	0.4987
NEN liver metastasis	#022	40-49	LCNEC	0.3812
NEN liver metastasis	#023	40-49	NET G1	0.1918
NEN liver metastasis	#024	<20	NET G3	0.0835
hepatic NEN	#025	60-69	LCNEC	0.0216
hepatic NEN	#026	60-69	LCNEC	0.414
NEN liver metastasis	#027	40-49	NET G1	0.2901
hepatic NEN	#028	60-69	LCNEC	0.154
hepatic NEN	#029	60-69	SCNEC	0.0307
hepatic NEN	#030	60-69	NET G3	0.2917
hepatic NEN	#031	50-59	LCNEC	0.1055
hepatic NEN	#032	50-59	NET G3	0.2427
hepatic NEN	#033	30-39	NET G1	0.3093
hepatic NEN	#034	70-79	LCNEC	0.0025
hepatic NEN	#035	70-79	SCNEC	0.2973
hepatic NEN	#036	60-69	LCNEC	0.2923
hepatic NEN	#037	70-79	LCNEC	0.2337
hepatic NEN	#038	60-69	NET G2	0.1581
hepatic NEN	#039	30-39	NET G1	0.1935
Merkel cell carcinoma	#040	70-79	SCNEC	0.2148
Merkel cell carcinoma	#041	50-59	SCNEC	0.169
Merkel cell carcinoma	#042	70-79	SCNEC	0.0022
Merkel cell carcinoma	#043	70-79	SCNEC	0.1898
Merkel cell carcinoma	#044	60-69	SCNEC	0.2092
Merkel cell carcinoma	#045	70-79	SCNEC	0.1242
Merkel cell carcinoma	#046	50-59	SCNEC	0.1503
Merkel cell carcinoma	#047	80-89	SCNEC	0.0892
NEN appendix	#048	80-89	NET G1	0.209
NEN appendix	#049	70-79	NET G1	0.1361
NEN appendix	#050	60-69	NET G1	0.1263
NEN appendix	#051	<20	NET G1	0.1837
NEN appendix	#052	40-49	NET G1	0.1641
NEN appendix	#053	70-79	NET G1	0.1082
NEN appendix	#054	30-39	NET G1	0.0391
NEN appendix	#055	20-29	NET G1	0.6003
NEN appendix	#056	40-49	NET G1	0.2753
NEN appendix	#057	20-29	NET G1	0.2301
NEN appendix	#058	<20	NET G1	0.0743
NEN appendix	#059	50-59	NET G1	0.2001
NEN appendix	#060	80-89	NET G1	0.2634
NEN appendix	#061	40-49	NET G1	0.1437
NEN appendix	#062	20-29	NET G1	0.6232
NEN colon ascending	#063	70-79	LCNEC (MiNEN)	0.1579
NEN colon ascending	#064	60-69	LCNEC (MiNEN)	0.1842
NEN colon ascending	#065	60-69	LCNEC	0.3982
NEN colon ascending	#066	60-69	LCNEC (MiNEN)	0.3421
NEN colon ascending	#067	40-49	NET G1	0.0849
NEN colon ascending	#068	70-79	SCNEC (MiNEN)	0.1513
NEN colon ascending	#069	>90	NET G2 (MiNEN)	0.3041
NEN colon ascending	#070	70-79	LCNEC	0.1674
NEN colon sigmoid	#071	50-59	SCNEC (MiNEN)	0.2706
NEN colon sigmoid	#072	60-69	NET G3 (MiNEN)	0.345
NEN colon sigmoid	#073	60-69	LCNEC (MiNEN)	0.1191
NEN colon transverse	#074	70-79	LCNEC (MiNEN)	0.7804
NEN duodenum	#075	60-69	NET G1	0.2003
NEN duodenum	#076	60-69	NET G1	0.1432
NEN duodenum	#077	50-59	NET G1	0.2439
NEN duodenum	#078	50-59	NET G1	0.3269
NEN duodenum	#079	70-79	NET G1	0.1711
NEN duodenum	#080	50-59	NET G1	0.1384
NEN ileum	#081	40-49	NET G2	0.1453
NEN ileum	#082	50-59	NET G3	0.0785
NEN ileum	#083	50-59	NET G2	0.1852
NEN ileum	#084	40-49	NET G2	0.1859
NEN ileum	#085	70-79	NET G2	0.1951
NEN ileum	#086	60-69	NET G2	0.1494
NEN ileum	#087	70-79	NET G1	0.1386
NEN ileum	#088	70-79	NET G1	0.2135
NEN ileum	#089	60-69	NET G1	0.2209
NEN ileum	#090	50-59	NET G1	0.089
NEN ileum	#091	80-89	NET G2	0.2504
NEN ileum	#092	70-79	NET G1	0.1521
NEN liver metastasis	#093	50-59	NET G2	0.2287
NEN liver metastasis	#094	20-29	NET G2	0.2559
NEN liver metastasis	#095	60-69	NET G2	0.2202
NEN liver metastasis	#096	<20	NET G3	0.3478
NEN liver metastasis	#097	40-49	NET G2	0.1595
NEN liver metastasis	#098	40-49	NET G2	0.1646
NEN liver metastasis	#099	60-69	NET G2	0.1828
NEN liver metastasis	#100	60-69	SCNEC	0.0497
NEN liver metastasis	#101	60-69	SCNEC	0.0232
NEN liver metastasis	#102	50-59	SCNEC	0
NEN pancreas	#103	60-69	NET G2	0.4684
NEN pancreas	#104	40-49	NET G2	0.3633
NEN pancreas	#105	60-69	NET G1	0.0568
NEN pancreas	#106	50-59	NET G2	0.1124
NEN pancreas	#107	20-29	NET G2	0.413
NEN pancreas	#108	40-49	NET G1	0.16
NEN pancreas	#109	70-79	NET G2	0.1664
NEN pancreas	#110	60-69	NET G3	0.252
NEN pancreas	#111	50-59	NET G3	0.1804
NEN pancreas	#112	60-69	NET G1	0.0173
NEN pancreas	#113	70-79	NET G1	0.128
NEN pancreas	#114	60-69	NET G2	0
NEN pancreas	#115	50-59	NET G1	0.0899
NEN pancreas	#116	40-49	NET G1	0.1724
NEN pancreas	#117	70-79	NET G1	0.1981
NEN pancreas	#118	70-79	NET G3	0.1894
NEN pancreas	#119	60-69	NET G3	0.1556
NEN pancreas	#120	70-79	NET G3	0.0829
NEN pancreas	#121	30-39	NET G2	0.1497
NEN pancreas	#122	40-49	NET G2	0.1411
NEN pancreas	#123	50-59	NET G1	0.1167
NEN pancreas	#124	70-79	NET G2	0.203
NEN pancreas	#125	50-59	NET G2	0.1139
NEN rectum	#126	60-69	NET G2	0.303
NEN rectum	#127	70-79	LCNEC (MiNEN)	0.3253
NEN rectum	#128	40-49	NET G1	0.4352
NEN rectum	#129	30-39	NET G1	0.4063
NEN rectum	#130	40-49	LCNEC	0.2001
NEN stomach	#131	80-89	NET G1	0.3275
NEN stomach	#132	70-79	NET G3 (MiNEN)	0.3664
NEN stomach	#133	50-59	SCNEC	0.0504
NEN stomach	#134	70-79	SCNEC (MiNEN)	0.3154
NEN stomach	#135	>90	NET G1	0.3302
NEN stomach	#136	40-49	SCNEC	0.0627
NEN stomach	#137	70-79	SCNEC	0.1764
Pulmonal NEC	#138	60-69	LCNEC	0.3229
Pulmonal NEC	#139	60-69	LCNEC	0.1541
Pulmonal NEC	#140	60-69	LCNEC	0.3181
Pulmonal NEC	#141	60-69	LCNEC	0.3287
Pulmonal NEC	#142	60-69	LCNEC	0.0619
Pulmonal NEC	#143	70-79	LCNEC	0.1351
Pulmonal NEC	#144	60-69	LCNEC	0.3966
Pulmonal NEC	#145	50-59	LCNEC	0.1669
Pulmonal NEC	#146	50-59	LCNEC	0.2821
Pulmonal NEC	#147	60-69	LCNEC	0.5065
Pulmonal NEC	#148	50-59	SCNEC	0.3253
Pulmonal NEC	#149	50-59	SCNEC	0.1562
Pulmonal NEC	#150	60-69	SCNEC	0.1192
Pulmonal NEC	#151	70-79	SCNEC	0.4346
Pulmonal NEC	#152	40-49	SCNEC	0
Pulmonal NEC	#153	70-79	SCNEC	0.0911
Pulmonal NEC	#154	60-69	SCNEC	0.2556
Pulmonal NEC	#155	50-59	SCNEC	0.2863
Pulmonal NEC	#156	70-79	SCNEC	0.0628
Pulmonal NEC	#157	60-69	SCNEC	0.1046
Pulmonal NEC	#158	50-59	SCNEC	0.0524
Pulmonal NEC	#159	70-79	SCNEC	0.1611
Pulmonal NEC	#160	60-69	SCNEC	0.1805
Pulmonal NEC	#161	60-69	SCNEC	0.1298
Pulmonary carcinoid	#162	40-49	NET G1	0.0762
Pulmonary carcinoid	#163	80-89	NET G1	0.0464
Pulmonary carcinoid	#164	50-59	NET G1	0.0977
Pulmonary carcinoid	#165	50-59	NET G1	0.0558
Pulmonary carcinoid	#166	20-29	NET G1	0.0627
Pulmonary carcinoid	#167	40-49	NET G1	0.1526
Pulmonary carcinoid	#168	20-29	NET G1	0.0702
Pulmonary carcinoid	#169	60-69	NET G1	0.2775
Pulmonary carcinoid	#170	60-69	NET G1	0.1391
Pulmonary carcinoid	#171	50-59	NET G1	0.0619
Pulmonary carcinoid	#172	60-69	NET G1	0.1732
Pulmonary carcinoid	#173	70-79	NET G1	0.0996
Pulmonary carcinoid	#174	60-69	NET G1	0.191
Pulmonary carcinoid	#175	60-69	NET G1	0.2688
Pulmonary carcinoid	#176	60-69	NET G2	0.0955
Pulmonary carcinoid	#177	60-69	NET G2	0.1333
Pulmonary carcinoid	#178	60-69	NET G2	0.0974
Pulmonary carcinoid	#179	20-29	NET G2	0.0077
Pulmonary carcinoid	#180	70-79	NET G2	0.0932
Pulmonary carcinoid	#181	50-59	NET G2	0.1662
Pulmonary carcinoid	#182	60-69	NET G2	0.1762
Pulmonary carcinoid	#183	50-59	NET G2	0.274
Pulmonary carcinoid	#184	60-69	NET G2	0.1024
Pulmonary carcinoid	#185	50-59	NET G2	0
Pulmonary carcinoid	#186	50-59	NET G1	0.2025
