# Supplementary material for: DNA methylation patterns facilitate tracing the origin of neuroendocrine neoplasms
Source: Nat Commun. 2025 Oct 27;16:9477. doi: 10.1038/s41467-025-65227-8 (PMC12559432; doi:10.1038/s41467-025-65227-8)
Supplement: Supplementary file 8 — Supplementary Data 6 [file 41467_2025_65227_MOESM8_ESM.xlsx]

## Sheet: Supplementary Data 6
Supplementary Data 6: Predicted origin of liver metastases of extrahepatic NEN (N=22).
Prediction scores indicating probability of organ site are indicated as proportional probability.
Bold values indicate the highest value for each of the samples.
						Prediction score
Patient	Cluster	Ki67	Grading	Primary	Prediction	Merkel cell carcinoma	Appendiceal NEN	Colorectal NEN	Gastric/ duodenal NEN	Ileal NEN	Pancreatic NEN	Pulmonary NEC	Pulmonary carcinoid
Patient #001	2	0.01	G1	Ileal NEN	Ileal NEN	0.009	0.019	0.009	0.026	0.838	0.067	0.007	0.026
Patient #002	2	0.02	G1	Ileal NEN	Ileal NEN	0.007	0.027	0.019	0.027	0.837	0.057	0.009	0.017
Patient #006	2	0.03	G2	Ileal NEN	Ileal NEN	0.013	0.039	0.026	0.03	0.773	0.073	0.015	0.03
Patient #023	2	0.01	G1	Ileal NEN	Ileal NEN	0.007	0.042	0.042	0.04	0.771	0.068	0.009	0.021
Patient #005	2	0.05	G2	Ileal NEN	Ileal NEN	0.014	0.045	0.025	0.043	0.726	0.106	0.007	0.034
Patient #004	2	0.01	G1	Ileal NEN	Ileal NEN	0.015	0.072	0.043	0.057	0.65	0.109	0.013	0.043
Patient #098	2	0.05	G2	Ileal NEN	Ileal NEN	0.007	0.081	0.07	0.093	0.615	0.091	0.021	0.023
Patient #027	2	0.02	G1	Gastric/duod. NEN	Ileum NEN	0.013	0.061	0.062	0.086	0.588	0.135	0.022	0.033
Patient #102	1	0.8	SCNEC	Pulmonary NEC	Pulmonary NEC	0.074	0.03	0.07	0.044	0.001	0.019	0.725	0.037
Patient #101	1	0.8	SCNEC	Pulmonary NEC	Pulmonary NEC	0.123	0.035	0.089	0.069	0.011	0.035	0.605	0.031
Patient #100	1	0.7	SCNEC	Pulmonary NEC	Pulmonary NEC	0.097	0.041	0.27	0.081	0.011	0.047	0.414	0.04
Patient #009	1	0.3	G3	Pancreatic NEN	Pulmonal NEC	0.068	0.055	0.262	0.12	0.03	0.09	0.297	0.078
Patient #099	2	0.15	G2	Pulmonary carc.	Pulmonary carc.	0.029	0.054	0.056	0.065	0.016	0.075	0.22	0.486
Patient #093	2	0.05	G2	Pancreatic NEN	Pancreatic NEN	0.011	0.027	0.037	0.06	0.099	0.711	0.017	0.037
Patient #095	2	0.05	G2	Pancreatic NEN	Pancreatic NEN	0.013	0.045	0.066	0.164	0.055	0.473	0.061	0.123
Patient #094	2	0.1	G2	Pancreatic NEN	Pancreatic NEN	0.045	0.035	0.045	0.273	0.113	0.316	0.05	0.123
Patient #096	2	0.25	G3	Pancreatic NEN	Pancreatic NEN	0.037	0.106	0.095	0.162	0.065	0.312	0.092	0.131
Patient #008	2	0.25	G3	Pancreatic NEN	Pancreatic NEN	0.031	0.089	0.177	0.18	0.055	0.276	0.091	0.101
Patient #097	2	0.1	G2	Pancreatic NEN	Pancreatic NEN	0.049	0.058	0.173	0.197	0.095	0.249	0.113	0.067
Patient #007	2	0.04	G2	Gastric/duod. NEN	Gastric/duod. NEN	0.015	0.043	0.037	0.429	0.094	0.249	0.025	0.109
Patient #022	1	0.85	LCNEC	Colorectal NEN	Colorectal NEN	0.026	0.035	0.527	0.064	0.013	0.035	0.271	0.029
Patient #024	1	0.5	G3	Ileal NEN	Colorectal NEN	0.184	0.098	0.245	0.129	0.041	0.067	0.185	0.051
