# Supplementary material for: DNA methylation patterns facilitate tracing the origin of neuroendocrine neoplasms
Source: Nat Commun. 2025 Oct 27;16:9477. doi: 10.1038/s41467-025-65227-8 (PMC12559432; doi:10.1038/s41467-025-65227-8)
Supplement: Supplementary file 9 — Supplementary Data 7 [file 41467_2025_65227_MOESM9_ESM.xlsx]

## Sheet: Supplementary Data 7
Supplementary Data 7: Predicted origin of hepatic NEN of the validation cohort (N=15).
Prediction scores indicating probability of organ site are indicated as proportional probability.
Bold values indicate the highest value for each of the samples.
		Prediction score
Patient ID	Prediction	Merkel cell carcinoma	Appendiceal NEN	Colorectal NEN	Gastric/ duodenal NEN	Ileal NEN	Pancreatic NEN	Pulmonary NEC	Pulmonary carcinoid
PHNET01	Pulmonary carcinoid	0.07	0.097	0.065	0.099	0.024	0.046	0.128	0.471
PHNET12	Pulmonary carcinoid	0.085	0.057	0.067	0.066	0.043	0.035	0.211	0.434
PHNET02	Gastric/duodenal NEN	0.058	0.135	0.097	0.306	0.074	0.142	0.086	0.101
PHNET03	Gastric/duodenal NEN	0.047	0.104	0.093	0.287	0.11	0.165	0.065	0.129
PHNET07	Gastric/duodenal NEN	0.045	0.153	0.093	0.261	0.091	0.195	0.06	0.101
PHNET06	Gastric/duodenal NEN	0.057	0.127	0.122	0.252	0.079	0.128	0.126	0.108
PHNET05	Gastric/duodenal NEN	0.065	0.119	0.135	0.225	0.059	0.143	0.142	0.111
PHNET16	Gastric/duodenal NEN	0.067	0.127	0.143	0.224	0.102	0.139	0.136	0.062
PHNET13	Gastric/duodenal NEN	0.069	0.089	0.107	0.221	0.133	0.163	0.127	0.093
PHNET09	Gastric/duodenal NEN	0.063	0.103	0.131	0.195	0.182	0.169	0.083	0.073
PHNET15	Gastric/duodenal NEN	0.069	0.128	0.113	0.189	0.071	0.142	0.163	0.126
PHNET10	Appendiceal NEN	0.037	0.237	0.141	0.16	0.133	0.152	0.063	0.076
PHNET08	Appendiceal NEN	0.03	0.215	0.119	0.183	0.131	0.172	0.069	0.081
PHNET14	Ileal NEN	0.054	0.131	0.15	0.138	0.221	0.152	0.095	0.059
PHNET04	Ileal NEN	0.096	0.067	0.167	0.106	0.213	0.188	0.095	0.067
