# Supplementary material for: DNA methylation patterns facilitate tracing the origin of neuroendocrine neoplasms
Source: Nat Commun. 2025 Oct 27;16:9477. doi: 10.1038/s41467-025-65227-8 (PMC12559432; doi:10.1038/s41467-025-65227-8)
Supplement: Supplementary file 10 — Supplementary Data 8 [file 41467_2025_65227_MOESM10_ESM.xlsx]

## Sheet: Supplementary Data 8
Supplementary Data 8: Antibodies used for immunohistochemical staining.
Protein name	Clone/ordering information	Company	RRID	Dilution
ARX	Polyclonal, #AF7068	R&D Systems	RRID:AB_10973178	1:3,000
CDX2	Clone EP25, #AC-0008	Cell Marque	RRID:AB_3695714	1:200
CHGA	Clone LK2H10, #760-2519	Ventana Medical Systems	RRID:AB_2335955	RTU*
CK20	Clone SP33, #790-4431	Roche Diagnostics	RRID:AB_3695713	RTU
CK7	Clone SP52, #790-4462	Roche Diagnostics	RRID:AB_2861319	RTU
CT	Polyclonal, #A0576	Agilent Dako	RRID:AB_2335678	1:600
GATA3	Clone QR018, #C-G001	Quartett	RRID:AB_3695716	1:200
Ki67	Clone MIB-1, #M724001-2	Agilent Dako	RRID:AB_2631211	RTU
p53	Clone DO-7, #GA616	Agilent Dako	RRID:AB_2889978	1:800
panCK	Clone AE1/AE3/PCK26, #760-2595	Roche Diagnostics	RRID:AB_2941938	RTU
PDX1	Clone 267712, #MAB2419	R&D Systems	RRID:AB_2268098	1:100
RB1	Clone 1F8, #Mob220	Diagnostic BioSystems	RRID:AB_3695718	1:50
SATB2	Clone EP281, #760-6075	Roche Diagnostics	RRID:AB_3695719	RTU
SSTR2A	Clone EP149, #486R	Cell Marque	RRID:AB_3695715	1:200
SYP	Clone MRQ-40, #760-4595	Ventana Medical Systems	RRID:AB_2857955	RTU
TG	Clone DAK-Tg6, #M0781	Agilent Dako	RRID:AB_2201756	1:500
TTF1	Clone SP141, #790-4756	Ventana Medical Systems	RRID:AB_2888646	RTU
* RTU: ready-to-use
